# Supplementary material for: Deep mRNA Sequencing of the Tritonia diomedea Brain Transcriptome Provides Access to Gene Homologues for Neuronal Excitability, Synaptic Transmission and Peptidergic Signalling
Source: PLoS One. 2015 Feb 26;10(2):e0118321. doi: 10.1371/journal.pone.0118321 (PMC4342343; doi:10.1371/journal.pone.0118321)
Supplement: S1 Table — (XLSX) [file pone.0118321.s017.xlsx]

## Sheet: Sheet1
	Table S1. BLAST comparisons of the Tritonia TSA and predicted peptides with the Swiss-Prot and RefSeq protein databases.
	RefSeq Mammals
	Number of Tritonia TSA sequences with						Number of Tritonia proteins with
	a BLASTx hit in the RefSeq Mammals database						a BLASTp hit in the RefSeq Mammals database
	Expect value	All	% of Total	BHPC	% of Total		Expect value	All	% of Total	BHPC	% of Total
	≤ 1x10-1, > 1x10-6	4729	0.158729	2687	0.190203		≤ 1x10-1, > 1x10-6	1923	0.080005	921	0.0860346
	≤ 1x10-6, > 1x10-10	2225	0.074682	1099	0.0777943		≤ 1x10-6, > 1x10-10	1321	0.0549592	612	0.0571695
	≤ 1x10-10, > 1x10-20	3691	0.123888	1883	0.133291		≤ 1x10-10, > 1x10-20	2462	0.10243	1148	0.10724
	≤ 1x10-20, >1x10-50	6730	0.225892	3072	0.217456		≤ 1x10-20, >1x10-50	5601	0.233025	2449	0.228772
	≤ 1x10-50, > 1x10-100	5227	0.175444	2350	0.166348		≤ 1x10-50, > 1x10-100	5114	0.212764	2306	0.215413
	≤ 1x10-100, > 1x10-150	3014	0.101165	1263	0.0894033		≤ 1x10-100, > 1x10-150	2896	0.120486	1274	0.11901
	≤ 1x10-150	4177	0.140201	1773	0.125504		≤ 1x10-150	4719	0.196331	1995	0.186362
	Total	29793		14127			Total	24036		10705
	≤ 1e-6	25064		11440			≤ 1e-6	22113		9784
	RefSeq Non-mammal vertebrates
	Number of Tritonia TSA sequences with						Number of Tritonia proteins with
	a BLASTx hit in the RefSeq Non-mamm. Vert. database						a BLASTp hit in the RefSeq Non-mamm. Vert. database
	Expect value	All	% of Total	BHPC	% of Total		Expect value	All	% of Total	BHPC	% of Total
	≤ 1x10-1, > 1x10-6	6460	0.182023	3847	0.227096		≤ 1x10-1, > 1x10-6	1952	0.0756325	914	0.0800631
	≤ 1x10-6, > 1x10-10	2856	0.0804734	1440	0.0850059		≤ 1x10-6, > 1x10-10	1278	0.0495176	560	0.049054
	≤ 1x10-10, > 1x10-20	4471	0.125979	2199	0.129811		≤ 1x10-10, > 1x10-20	2583	0.100081	1189	0.104152
	≤ 1x10-20, >1x10-50	7865	0.221612	3520	0.207792		≤ 1x10-20, >1x10-50	5953	0.230656	2671	0.23397
	≤ 1x10-50, > 1x10-100	5890	0.165962	2568	0.151594		≤ 1x10-50, > 1x10-100	5629	0.218102	2460	0.215487
	≤ 1x10-100, > 1x10-150	3301	0.0930121	1398	0.0825266		≤ 1x10-100, > 1x10-150	3192	0.123678	1423	0.12465
	≤ 1x10-150	4647	0.130938	1968	0.116175		≤ 1x10-150	5222	0.202333	2199	0.192624
	Total	35490		16940			Total	25809		11416
	≤ 1e-6	29030		13093			≤ 1e-6	23857		10502
	RefSeq Invertebrates
	Number of Tritonia TSA sequences with						Number of Tritonia proteins with
	a BLASTx hit in the RefSeq Invertebrates database						a BLASTp hit in the RefSeq Invertebrates database
	Expect value	All	% of Total	BHPC	% of Total		Expect value	All	% of Total	BHPC	% of Total
	≤ 1x10-1, > 1x10-6	6722	0.15988	4381	0.213084		≤ 1x10-1, > 1x10-6	1130	0.0396088	566	0.0446056
	≤ 1x10-6, > 1x10-10	2416	0.0574636	1307	0.06357		≤ 1x10-6, > 1x10-10	762	0.0267097	369	0.0290803
	≤ 1x10-10, > 1x10-20	4412	0.104938	2132	0.103696		≤ 1x10-10, > 1x10-20	1647	0.0577307	770	0.0606825
	≤ 1x10-20, >1x10-50	8189	0.194772	4000	0.194553		≤ 1x10-20, >1x10-50	4883	0.171159	2235	0.176137
	≤ 1x10-50, > 1x10-100	7192	0.171059	3203	0.155788		≤ 1x10-50, > 1x10-100	6391	0.224018	2904	0.22886
	≤ 1x10-100, > 1x10-150	4277	0.101727	1811	0.0880837		≤ 1x10-100, > 1x10-150	4161	0.145852	1773	0.139727
	≤ 1x10-150	8836	0.210161	3726	0.181226		≤ 1x10-150	9555	0.334922	4072	0.320908
	Total	42044		20560			Total	28529		12689
	≤ 1e-6	35322		16179			≤ 1e-6	27399		12123
	Swiss-Prot
	Number of Tritonia TSA sequences with						Number of Tritonia proteins with
	a BLASTx hit in the Swiss-Prot database						a BLASTp hit in the Swiss-Prot database
	Expect value	All	% of Total	BHPC	% of Total		Expect value	All	% of Total	BHPC	% of Total
	≤ 1x10-1, > 1x10-6	5823	0.186217	3682	0.243422		≤ 1x10-1, > 1x10-6	2308	0.0936688	1119	0.102192
	≤ 1x10-6, > 1x10-10	2267	0.0724976	1064	0.0703425		≤ 1x10-6, > 1x10-10	1310	0.0531656	600	0.0547945
	≤ 1x10-10, > 1x10-20	3859	0.123409	1900	0.125612		≤ 1x10-10, > 1x10-20	2550	0.10349	1180	0.107763
	≤ 1x10-20, >1x10-50	6752	0.215926	3040	0.200978		≤ 1x10-20, >1x10-50	5617	0.227963	2449	0.223653
	≤ 1x10-50, > 1x10-100	5350	0.171091	2403	0.158866		≤ 1x10-50, > 1x10-100	5153	0.209131	2305	0.210502
	≤ 1x10-100, > 1x10-150	2956	0.0945315	1249	0.0825731		≤ 1x10-100, > 1x10-150	2971	0.120576	1305	0.119178
	≤ 1x10-150	4263	0.136329	1788	0.118207		≤ 1x10-150	4731	0.192005	1992	0.181918
	Total	31270		15126			Total	24640		10950
	≤ 1e-6	25447		11444			≤ 1e-6	22332		9831
