# Supplementary material for: Deep mRNA Sequencing of the Tritonia diomedea Brain Transcriptome Provides Access to Gene Homologues for Neuronal Excitability, Synaptic Transmission and Peptidergic Signalling
Source: PLoS One. 2015 Feb 26;10(2):e0118321. doi: 10.1371/journal.pone.0118321 (PMC4342343; doi:10.1371/journal.pone.0118321)
Supplement: S2 Table — (XLSX) [file pone.0118321.s018.xlsx]

## Sheet: Sheet1
	Table S2. BLAST comparisons of the Tritonia TSA and predicted peptides with mRNA sequences from other invertebrates.
	Aplysia californica mRNAs
	Number of Tritonia TSA sequences with						Number of Tritonia proteins with
	a tBLASTx hit in the Aplysia mRNA database						a tBLASTn hit in the Aplysia mRNA database
	Expect value	All	% of Total	BHPC	% of Total		Expect value	All	% of Total	BHPC	% of Total
	≤ 1x10-1, > 1x10-6	35296	0.501763	25116	0.609434		≤ 1x10-1, > 1x10-6	1182	0.0424935	570	0.0461053
	≤ 1x10-6, > 1x10-10	2847	0.0404725	1485	0.0360332		≤ 1x10-6, > 1x10-10	799	0.0287245	391	0.0316266
	≤ 1x10-10, > 1x10-20	4251	0.0604316	2096	0.050859		≤ 1x10-10, > 1x10-20	1833	0.0658973	830	0.0671358
	≤ 1x10-20, >1x10-50	8030	0.114153	4053	0.0983451		≤ 1x10-20, >1x10-50	5253	0.188848	2384	0.192833
	≤ 1x10-50, > 1x10-100	7136	0.101444	3217	0.0780598		≤ 1x10-50, > 1x10-100	6472	0.232672	2912	0.235542
	≤ 1x10-100, > 1x10-150	4362	0.0620096	1836	0.0445501		≤ 1x10-100, > 1x10-150	4089	0.147002	1730	0.139934
	≤ 1x10-150	8422	0.119726	3409	0.0827186		≤ 1x10-150	8188	0.294363	3546	0.286824
	Sum Total	70344		41212			Sum Total	27816		12363
	Total ≤ 1e-6	35048		16096			Total ≤ 1e-6	26634		11793
	Lymnaea stagnalis TSA
	Number of Tritonia TSA sequences with						Number of Tritonia proteins with
	a tBLASTx hit in the Lymnaea TSA database						a tBLASTn hit in the Lymnaea TSA database
	Expect value	All	% of Total	BHPC	% of Total		Expect value	All	% of Total	BHPC	% of Total
	≤ 1x10-1, > 1x10-6	40503	0.543023	29410	0.657383		≤ 1x10-1, > 1x10-6	1149	0.0416818	612	0.050387
	≤ 1x10-6, > 1x10-10	2811	0.037687	1528	0.0341544		≤ 1x10-6, > 1x10-10	805	0.0292026	411	0.0338383
	≤ 1x10-10, > 1x10-20	4171	0.0559205	2159	0.0482588		≤ 1x10-10, > 1x10-20	1887	0.0684539	926	0.0762391
	≤ 1x10-20, >1x10-50	7666	0.102778	3632	0.0811838		≤ 1x10-20, >1x10-50	5015	0.181927	2296	0.189033
	≤ 1x10-50, > 1x10-100	6725	0.090162	2945	0.0658277		≤ 1x10-50, > 1x10-100	6038	0.219038	2649	0.218096
	≤ 1x10-100, > 1x10-150	3843	0.051523	1659	0.0370826		≤ 1x10-100, > 1x10-150	3780	0.137125	1629	0.134118
	≤ 1x10-150	8869	0.118907	3405	0.0761098		≤ 1x10-150	8892	0.322571	3623	0.298288
	Sum Total	74588		44738			Sum Total	27566		12146
	Total ≤ 1e-6	34085		15328			Total ≤ 1e-6	26417		11534
	Biomphalaria glabrata ESTs
	Number of Tritonia TSA sequences with						Number of Tritonia proteins with
	a tBLASTx hit in the Biomphalaria EST database						a tBLASTn hit in the Biomphalaria EST database
	Expect value	All	% of Total	BHPC	% of Total		Expect value	All	% of Total	BHPC	% of Total
	≤ 1x10-1, > 1x10-6	33730	0.707069	23099	0.779108		≤ 1x10-1, > 1x10-6	3387	0.231669	1463	0.220864
	≤ 1x10-6, > 1x10-10	2982	0.0625105	1416	0.0477604		≤ 1x10-6, > 1x10-10	1644	0.112449	710	0.107186
	≤ 1x10-10, > 1x10-20	3513	0.0736416	1661	0.056024		≤ 1x10-10, > 1x10-20	2944	0.201368	1241	0.187349
	≤ 1x10-20, >1x10-50	4684	0.0981888	1976	0.0666487		≤ 1x10-20, >1x10-50	3825	0.261628	1684	0.254227
	≤ 1x10-50, > 1x10-100	2137	0.0447971	1121	0.0378103		≤ 1x10-50, > 1x10-100	2112	0.14446	1093	0.165006
	≤ 1x10-100, > 1x10-150	579	0.0121373	347	0.011704		≤ 1x10-100, > 1x10-150	595	0.0406977	387	0.0584239
	≤ 1x10-150	79	0.00165605	28	0.000944414		≤ 1x10-150	113	0.00772914	46	0.00694444
	Sum Total	47704		29648			Sum Total	14620		6624
	Total ≤ 1e-6	13974		6549			Total ≤ 1e-6	11233		5161
	Nematostella vectensis TSA
	Number of Tritonia TSA sequences with						Number of Tritonia proteins with
	a tBLASTx hit in the Nematostella TSA database						a tBLASTn hit in the Nematostella TSA database
	Expect value	All	% of Total	BHPC	% of Total		Expect value	All	% of Total	BHPC	% of Total
	≤ 1x10-1, > 1x10-6	33831	0.567634	23922	0.673575		≤ 1x10-1, > 1x10-6	2278	0.0964355	1068	0.101357
	≤ 1x10-6, > 1x10-10	2857	0.0479362	1517	0.0427143		≤ 1x10-6, > 1x10-10	1494	0.0632461	671	0.0636804
	≤ 1x10-10, > 1x10-20	4536	0.0761074	2168	0.0610446		≤ 1x10-10, > 1x10-20	2889	0.122301	1403	0.13315
	≤ 1x10-20, >1x10-50	7302	0.122517	3195	0.089962		≤ 1x10-20, >1x10-50	6188	0.261959	2590	0.245801
	≤ 1x10-50, > 1x10-100	5504	0.092349	2405	0.0677179		≤ 1x10-50, > 1x10-100	5171	0.218906	2307	0.218943
	≤ 1x10-100, > 1x10-150	2609	0.0437752	1124	0.0316486		≤ 1x10-100, > 1x10-150	2575	0.109009	1125	0.106767
	≤ 1x10-150	2961	0.0496812	1184	0.033338		≤ 1x10-150	3027	0.128143	1373	0.130303
	Sum Total	59600		35515			Sum Total	23622		10537
	Total ≤ 1e-6	25769		11593			Total ≤ 1e-6	21344		9469
