# Supplementary material for: Deep mRNA Sequencing of the Tritonia diomedea Brain Transcriptome Provides Access to Gene Homologues for Neuronal Excitability, Synaptic Transmission and Peptidergic Signalling
Source: PLoS One. 2015 Feb 26;10(2):e0118321. doi: 10.1371/journal.pone.0118321 (PMC4342343; doi:10.1371/journal.pone.0118321)
Supplement: S3 Table — (XLSX) [file pone.0118321.s019.xlsx]

## Sheet: Sheet1
Transcript ID	Sub-component ID	Protein ID	Sense/Antisense	Completenes	Protein Length	TPM	No. tmHMM Helices	Sig. Pep. Prob
comp41991_c0_seq1	comp41991_c0	m.6663	Sense	Complete	205	13035.9	0	0.701
comp41990_c0_seq1	comp41990_c0	m.6662	Antiense	Complete	228	6318.01	0	0.68
comp59184_c0_seq1	comp59184_c0	m.13191	Antiense	Complete	124	4437.13	1	0.632
comp71548_c0_seq1	comp71548_c0	m.59399	Sense	Complete	198	2813.11	0	0.762
comp59129_c1_seq1	comp59129_c1	m.13142	Sense	Complete	104	2534.96	1	0.913
comp71553_c0_seq1	comp71553_c0	m.59404	Sense	Complete	252	2207.97	0	0.768
comp41987_c1_seq1	comp41987_c1	m.6659	Sense	Complete	103	1879.34	1	0.949
comp68299_c0_seq1	comp68299_c0	m.26793	Antiense	Complete	144	1583.91	1	0.819
comp62610_c0_seq3	comp62610_c0	m.15983	Antiense	Complete	190	1442.31	0	0.746
comp42001_c0_seq1	comp42001_c0	m.6671	Sense	Complete	292	1414.23	0	0.741
comp62413_c0_seq2	comp62413_c0	m.15644	Sense	Complete	406	1317.22	0	0.766
comp66494_c0_seq1	comp66494_c0	m.21260	Sense	Complete	193	1286.75	0	0.832
comp69661_c7_seq3	comp69661_c7	m.34081	Antiense	Complete	207	1203.94	0	0.872
comp68308_c0_seq1	comp68308_c0	m.26805	Antiense	Complete	279	1116.17	0	0.753
comp59058_c0_seq1	comp59058_c0	m.13089	Sense	Complete	557	1065.81	1	0.84
comp65723_c3_seq1	comp65723_c3	m.19845	Antiense	Complete	217	1059.48	0	0.615
comp67384_c0_seq1	comp67384_c0	m.23520	Antiense	Complete	174	951.12	1	0.78
comp51729_c0_seq2	comp51729_c0	m.9573	Antiense	Missing 3' End	388	945.88	0	0.665
comp68118_c3_seq1	comp68118_c3	m.26061	Antiense	Missing 3' End	283	902.3	0	0.786
comp62580_c2_seq1	comp62580_c2	m.15904	Sense	Complete	226	862.57	0	0.809
comp67268_c1_seq1	comp67268_c1	m.23005	Sense	Complete	141	773.5	1	0.876
comp65723_c0_seq1	comp65723_c0	m.19844	Sense	Complete	336	709.88	1	0.916
comp51867_c0_seq1	comp51867_c0	m.9638	Antiense	Complete	207	694.43	1	0.523
comp71418_c2_seq2	comp71418_c2	m.57076	Sense	Complete	199	671.43	0	0.751
comp42014_c0_seq1	comp42014_c0	m.6681	Sense	Complete	116	631.63	0	0.917
comp69296_c0_seq3	comp69296_c0	m.31826	Sense	Complete	659	618.05	0	0.823
comp67389_c0_seq1	comp67389_c0	m.23540	Antiense	Complete	183	617.41	1	0.587
comp58845_c0_seq2	comp58845_c0	m.12908	Sense	Complete	125	563.04	0	0.753
comp60056_c0_seq1	comp60056_c0	m.13813	Antiense	Complete	377	539.78	1	0.892
comp42010_c0_seq1	comp42010_c0	m.6679	Sense	Complete	137	471.38	1	0.613
comp65934_c0_seq1	comp65934_c0	m.20214	Antiense	Complete	137	445.46	1	0.865
comp63145_c0_seq1	comp63145_c0	m.16709	Antiense	Complete	117	423.97	1	0.81
comp65963_c1_seq1	comp65963_c1	m.20263	Sense	Complete	146	417.26	0	0.732
comp67198_c0_seq1	comp67198_c0	m.22829	Antiense	Complete	499	399.82	0	0.683
comp42021_c0_seq1	comp42021_c0	m.6683	Antiense	Complete	132	393.52	0	0.733
comp41931_c0_seq1	comp41931_c0	m.6629	Sense	Complete	174	356.02	0	0.733
comp60011_c1_seq1	comp60011_c1	m.13770	Antiense	Complete	459	322.98	0	0.663
comp52612_c0_seq1	comp52612_c0	m.9940	Sense	Complete	604	321.66	0	0.828
comp69222_c0_seq1	comp69222_c0	m.31451	Sense	Complete	544	311.19	1	0.838
comp18294_c0_seq1	comp18294_c0	m.2984	Sense	Complete	412	309.26	0	0.874
comp70225_c4_seq1	comp70225_c4	m.40029	Sense	Missing 3' End	310	306.08	0	0.854
comp18668_c0_seq1	comp18668_c0	m.3101	Sense	Missing 3' End	198	298.26	0	0.832
comp63143_c0_seq1	comp63143_c0	m.16707	Sense	Complete	244	287.75	0	0.723
comp18662_c0_seq1	comp18662_c0	m.3097	Antiense	Complete	759	286.92	0	0.719
comp41954_c2_seq1	comp41954_c2	m.6641	Antiense	Complete	618	275.31	0	0.692
comp42006_c0_seq1	comp42006_c0	m.6673	Sense	Missing 3' End	210	252.64	1	0.538
comp71632_c0_seq1	comp71632_c0	m.59493	Sense	Complete	108	236	1	0.883
comp41958_c0_seq1	comp41958_c0	m.6644	Sense	Complete	209	233.59	0	0.838
comp41973_c0_seq1	comp41973_c0	m.6646	Sense	Complete	184	210.91	0	0.623
comp63109_c0_seq1	comp63109_c0	m.16665	Sense	Complete	134	207.88	1	0.869
comp67008_c0_seq1	comp67008_c0	m.22387	Antiense	Complete	387	162.36	0	0.885
comp68193_c0_seq2	comp68193_c0	m.26371	Sense	Complete	578	158.92	0	0.726
comp69301_c8_seq7	comp69301_c8	m.31869	Sense	Complete	307	148.6	0	0.706
comp69742_c1_seq4	comp69742_c1	m.34657	Antiense	Complete	362	146.26	0	0.885
comp42009_c0_seq1	comp42009_c0	m.6675	Antiense	Complete	174	141.78	1	0.761
comp60250_c0_seq1	comp60250_c0	m.13977	Antiense	Complete	210	129.64	0	0.744
comp22302_c0_seq1	comp22302_c0	m.3496	Antiense	Complete	775	123.41	0	0.916
comp52269_c0_seq1	comp52269_c0	m.9804	Antiense	Complete	330	122.06	1	0.588
comp71201_c0_seq1	comp71201_c0	m.53983	Antiense	Complete	230	119.02	0	0.905
comp62622_c0_seq1	comp62622_c0	m.15997	Sense	Complete	573	116.85	0	0.871
comp60016_c0_seq1	comp60016_c0	m.13775	Antiense	Complete	667	116.79	0	0.878
comp59350_c1_seq1	comp59350_c1	m.13343	Antiense	Complete	225	113.01	1	0.723
comp71705_c0_seq1	comp71705_c0	m.59515	Sense	Complete	441	109.7	0	0.885
comp42072_c0_seq1	comp42072_c0	m.6714	Sense	Complete	364	109.34	1	0.807
comp59297_c0_seq2	comp59297_c0	m.13295	Sense	Complete	324	107.98	1	0.83
comp67553_c0_seq1	comp67553_c0	m.24085	Antiense	Complete	428	106.69	0	0.882
comp52748_c0_seq1	comp52748_c0	m.9997	Antiense	Complete	115	105.94	1	0.843
comp65017_c0_seq1	comp65017_c0	m.18700	Antiense	Complete	114	105.39	0	0.76
comp70385_c6_seq1	comp70385_c6	m.42316	Antiense	Complete	117	105.15	1	0.858
comp69308_c1_seq1	comp69308_c1	m.31964	Sense	Complete	129	101.21	0	0.722
comp66485_c0_seq2	comp66485_c0	m.21238	Antiense	Complete	215	95.47	1	0.772
comp62742_c0_seq3	comp62742_c0	m.16179	Sense	Complete	159	95.02	1	0.775
comp59832_c0_seq1	comp59832_c0	m.13670	Sense	Complete	4090	94.35	0	0.757
comp18064_c0_seq1	comp18064_c0	m.2944	Antiense	Complete	167	90.73	0	0.528
comp69453_c2_seq1	comp69453_c2	m.32767	Antiense	Complete	314	82.9	0	0.634
comp71718_c0_seq1	comp71718_c0	m.59520	Sense	Complete	158	82.76	0	0.646
comp68919_c1_seq1	comp68919_c1	m.29774	Sense	Complete	118	82.76	1	0.791
comp18808_c0_seq1	comp18808_c0	m.3135	Sense	Complete	205	82.57	1	0.831
comp62900_c0_seq1	comp62900_c0	m.16427	Antiense	Complete	201	78.86	0	0.683
comp41820_c0_seq1	comp41820_c0	m.6580	Sense	Complete	100	78.33	1	0.846
comp69791_c8_seq8	comp69791_c8	m.35123	Sense	Complete	321	77.15	0	0.876
comp65164_c0_seq1	comp65164_c0	m.18942	Antiense	Complete	611	76.1	0	0.704
comp69288_c6_seq7	comp69288_c6	m.31776	Antiense	Complete	143	74.34	0	0.706
comp54071_c0_seq1	comp54071_c0	m.10404	Antiense	Complete	123	69.57	0	0.851
comp41846_c0_seq1	comp41846_c0	m.6587	Antiense	Complete	496	67.12	0	0.898
comp41950_c0_seq2	comp41950_c0	m.6638	Antiense	Complete	221	66.17	0	0.613
comp19144_c0_seq1	comp19144_c0	m.3191	Sense	Complete	192	66.1	0	0.754
comp65269_c0_seq3	comp65269_c0	m.19088	Sense	Complete	131	65.29	0	0.876
comp66371_c1_seq1	comp66371_c1	m.20995	Sense	Complete	212	63.27	0	0.612
comp51816_c0_seq1	comp51816_c0	m.9608	Antiense	Complete	279	62.17	0	0.917
comp70972_c0_seq1	comp70972_c0	m.50164	Antiense	Complete	162	60.49	1	0.681
comp52330_c0_seq1	comp52330_c0	m.9827	Sense	Complete	200	60.14	1	0.638
comp52639_c0_seq1	comp52639_c0	m.9952	Antiense	Complete	196	55.88	1	0.54
comp71319_c4_seq3	comp71319_c4	m.55653	Antiense	Missing 3' End	500	51.59	0	0.846
comp69769_c0_seq2	comp69769_c0	m.34960	Sense	Complete	175	50.56	0	0.874
comp41890_c0_seq2	comp41890_c0	m.6614	Sense	Complete	207	49.17	0	0.715
comp66885_c0_seq1	comp66885_c0	m.22110	Antiense	Complete	535	47.8	0	0.738
comp68789_c0_seq1	comp68789_c0	m.28973	Antiense	Complete	338	47.49	0	0.823
comp65545_c0_seq2	comp65545_c0	m.19583	Sense	Complete	655	46.76	0	0.861
comp33852_c0_seq1	comp33852_c0	m.5027	Antiense	Missing 3' End	474	46.38	0	0.669
comp64952_c0_seq1	comp64952_c0	m.18614	Sense	Complete	167	46.33	0	0.737
comp71812_c0_seq1	comp71812_c0	m.59556	Antiense	Complete	109	44.09	1	0.848
comp70370_c2_seq1	comp70370_c2	m.42197	Sense	Complete	917	43.18	0	0.756
comp54507_c0_seq1	comp54507_c0	m.10556	Sense	Complete	252	42.56	1	0.799
comp60729_c0_seq1	comp60729_c0	m.14314	Antiense	Complete	140	41.79	0	0.897
comp69791_c5_seq1	comp69791_c5	m.35117	Sense	Complete	104	41.57	0	0.632
comp61844_c0_seq1	comp61844_c0	m.15201	Antiense	Complete	334	40.89	0	0.797
comp69245_c0_seq1	comp69245_c0	m.31577	Sense	Complete	3337	40.61	0	0.903
comp69990_c1_seq3	comp69990_c1	m.37341	Antiense	Complete	120	39.41	0	0.813
comp42478_c0_seq1	comp42478_c0	m.6855	Sense	Complete	219	38.39	0	0.575
comp65084_c1_seq1	comp65084_c1	m.18817	Antiense	Complete	749	38.34	0	0.765
comp69293_c1_seq8	comp69293_c1	m.31794	Antiense	Complete	403	36.56	0	0.643
comp42171_c0_seq1	comp42171_c0	m.6738	Sense	Missing 3' End	165	36.39	0	0.873
comp42639_c0_seq1	comp42639_c0	m.6915	Antiense	Complete	269	35.94	0	0.785
comp71873_c0_seq1	comp71873_c0	m.59575	Sense	Complete	388	35.27	0	0.707
comp71907_c0_seq1	comp71907_c0	m.59585	Sense	Complete	191	34.74	1	0.814
comp53841_c0_seq1	comp53841_c0	m.10350	Antiense	Complete	427	34.65	0	0.775
comp70962_c3_seq2	comp70962_c3	m.49969	Sense	Complete	406	32.8	0	0.799
comp70062_c8_seq1	comp70062_c8	m.37965	Antiense	Complete	170	32.45	0	0.734
comp61240_c1_seq1	comp61240_c1	m.14740	Antiense	Complete	311	31.67	0	0.83
comp42414_c0_seq1	comp42414_c0	m.6834	Antiense	Complete	620	31.46	0	0.822
comp72032_c0_seq1	comp72032_c0	m.59619	Sense	Complete	236	31.31	1	0.858
comp68858_c9_seq6	comp68858_c9	m.29404	Antiense	Complete	437	30.94	0	0.759
comp71125_c3_seq1	comp71125_c3	m.52933	Sense	Complete	101	30.55	0	0.62
comp72066_c0_seq1	comp72066_c0	m.59634	Sense	Complete	134	30.48	1	0.688
comp70057_c5_seq1	comp70057_c5	m.37903	Antiense	Complete	419	30.06	1	0.759
comp69804_c7_seq6	comp69804_c7	m.35209	Antiense	Complete	228	29.78	0	0.786
comp25175_c0_seq1	comp25175_c0	m.3851	Antiense	Complete	105	29.71	1	0.859
comp54543_c0_seq1	comp54543_c0	m.10578	Sense	Complete	106	29.52	0	0.603
comp68755_c3_seq1	comp68755_c3	m.28760	Sense	Missing 3' End	163	29.03	0	0.806
comp71444_c0_seq1	comp71444_c0	m.57642	Antiense	Complete	4470	28.4	0	0.837
comp60671_c0_seq1	comp60671_c0	m.14272	Sense	Complete	185	27.92	0	0.918
comp31633_c0_seq1	comp31633_c0	m.4805	Sense	Complete	100	27.47	0	0.87
comp60897_c0_seq1	comp60897_c0	m.14427	Sense	Complete	390	26.33	0	0.871
comp63363_c1_seq1	comp63363_c1	m.16938	Antiense	Complete	794	26.23	0	0.907
comp72034_c0_seq1	comp72034_c0	m.59620	Antiense	Missing 3' End	276	26.14	0	0.929
comp69203_c5_seq1	comp69203_c5	m.31405	Antiense	Missing 3' End	628	24.83	0	0.933
comp60424_c0_seq1	comp60424_c0	m.14104	Sense	Complete	107	24.67	0	0.603
comp20257_c0_seq1	comp20257_c0	m.3302	Sense	Complete	1446	24.54	0	0.79
comp67890_c0_seq1	comp67890_c0	m.25136	Sense	Complete	187	24.44	0	0.783
comp71214_c9_seq1	comp71214_c9	m.54302	Sense	Complete	132	24.27	0	0.661
comp42224_c0_seq1	comp42224_c0	m.6762	Antiense	Complete	768	24.14	0	0.726
comp69589_c0_seq1	comp69589_c0	m.33664	Antiense	Complete	417	23.74	0	0.806
comp65402_c0_seq1	comp65402_c0	m.19286	Sense	Complete	152	23.7	0	0.679
comp53465_c0_seq1	comp53465_c0	m.10233	Sense	Complete	126	23.52	0	0.81
comp60621_c2_seq1	comp60621_c2	m.14236	Antiense	Complete	136	23.39	0	0.863
comp70626_c3_seq1	comp70626_c3	m.45641	Antiense	Complete	144	23.15	0	0.657
comp64864_c0_seq1	comp64864_c0	m.18425	Antiense	Complete	253	22.27	1	0.611
comp67068_c0_seq1	comp67068_c0	m.22509	Sense	Complete	106	22.06	0	0.887
comp69727_c2_seq1	comp69727_c2	m.34609	Antiense	Complete	471	21.94	0	0.8
comp54314_c0_seq1	comp54314_c0	m.10486	Sense	Complete	802	21.83	1	0.692
comp66279_c0_seq1	comp66279_c0	m.20821	Sense	Complete	274	21.41	1	0.873
comp67429_c1_seq1	comp67429_c1	m.23723	Antiense	Complete	193	21.41	1	0.901
comp72198_c0_seq1	comp72198_c0	m.59657	Antiense	Complete	161	21.3	0	0.779
comp60707_c1_seq1	comp60707_c1	m.14299	Antiense	Complete	137	21.28	0	0.884
comp65442_c0_seq2	comp65442_c0	m.19332	Sense	Missing 3' End	1327	20.49	1	0.595
comp72262_c0_seq1	comp72262_c0	m.59664	Antiense	Complete	199	20.35	1	0.749
comp68431_c0_seq1	comp68431_c0	m.27226	Sense	Complete	481	20.18	0	0.824
comp62378_c2_seq1	comp62378_c2	m.15588	Antiense	Complete	120	20.12	0	0.709
comp68520_c0_seq1	comp68520_c0	m.27574	Sense	Complete	789	20.1	0	0.877
comp17311_c0_seq1	comp17311_c0	m.2820	Antiense	Complete	454	19.93	0	0.699
comp68707_c0_seq1	comp68707_c0	m.28434	Sense	Complete	240	19.89	0	0.769
comp66135_c0_seq1	comp66135_c0	m.20562	Antiense	Complete	266	19.77	0	0.848
comp32649_c0_seq1	comp32649_c0	m.4906	Sense	Missing 3' End	183	19.34	1	0.869
comp71394_c3_seq7	comp71394_c3	m.56548	Antiense	Complete	567	19.22	0	0.75
comp42462_c1_seq1	comp42462_c1	m.6848	Sense	Missing 3' End	510	19.06	0	0.551
comp53307_c0_seq1	comp53307_c0	m.10174	Sense	Missing 3' End	365	18.86	0	0.624
comp54357_c1_seq2	comp54357_c1	m.10499	Sense	Complete	354	18.58	0	0.673
comp53588_c0_seq1	comp53588_c0	m.10277	Sense	Complete	261	18.14	0	0.715
comp68765_c1_seq1	comp68765_c1	m.28824	Sense	Complete	253	17.87	0	0.734
comp69948_c9_seq6	comp69948_c9	m.36969	Sense	Complete	298	17.41	0	0.871
comp72113_c0_seq1	comp72113_c0	m.59648	Antiense	Complete	560	17.36	0	0.884
comp52842_c0_seq1	comp52842_c0	m.10022	Antiense	Complete	140	16.54	1	0.816
comp41296_c0_seq1	comp41296_c0	m.6455	Sense	Complete	237	15.97	0	0.8
comp52913_c0_seq1	comp52913_c0	m.10033	Antiense	Complete	253	15.65	1	0.592
comp72308_c0_seq1	comp72308_c0	m.59671	Sense	Complete	181	15.49	1	0.719
comp72435_c0_seq1	comp72435_c0	m.59688	Sense	Complete	484	15.48	1	0.771
comp21814_c0_seq1	comp21814_c0	m.3447	Sense	Complete	261	15.45	1	0.768
comp71325_c0_seq1	comp71325_c0	m.55692	Antiense	Complete	736	15.19	0	0.774
comp71460_c2_seq1	comp71460_c2	m.57929	Sense	Missing 3' End	366	15.14	0	0.632
comp61712_c2_seq1	comp61712_c2	m.15086	Sense	Complete	194	14.62	1	0.755
comp59536_c1_seq1	comp59536_c1	m.13479	Sense	Complete	678	14.07	0	0.831
comp70458_c13_seq1	comp70458_c13	m.43177	Sense	Complete	133	13.52	1	0.714
comp63318_c0_seq1	comp63318_c0	m.16877	Sense	Complete	156	13.33	1	0.892
comp70137_c7_seq1	comp70137_c7	m.39264	Antiense	Complete	259	13.15	0	0.766
comp54144_c0_seq1	comp54144_c0	m.10418	Sense	Complete	517	12.98	0	0.864
comp70322_c0_seq1	comp70322_c0	m.41135	Antiense	Complete	736	12.87	0	0.92
comp53797_c2_seq1	comp53797_c2	m.10331	Antiense	Complete	467	12.46	0	0.766
comp36395_c0_seq1	comp36395_c0	m.5392	Antiense	Complete	168	12.38	1	0.604
comp63829_c0_seq1	comp63829_c0	m.17335	Sense	Complete	374	12.34	0	0.83
comp72629_c0_seq1	comp72629_c0	m.59718	Sense	Missing 3' End	141	12.1	0	0.874
comp19899_c0_seq1	comp19899_c0	m.3261	Antiense	Complete	133	11.95	0	0.705
comp69624_c0_seq1	comp69624_c0	m.33803	Antiense	Complete	413	11.76	0	0.739
comp70690_c9_seq1	comp70690_c9	m.46289	Antiense	Complete	533	11.46	0	0.745
comp68172_c0_seq1	comp68172_c0	m.26233	Sense	Complete	553	11.39	0	0.746
comp58936_c0_seq1	comp58936_c0	m.13002	Sense	Complete	100	11.24	0	0.662
comp66327_c0_seq1	comp66327_c0	m.20909	Sense	Complete	211	11.23	0	0.867
comp70307_c0_seq1	comp70307_c0	m.41010	Sense	Complete	140	11.23	0	0.743
comp28774_c0_seq2	comp28774_c0	m.4410	Antiense	Complete	167	11.14	1	0.781
comp69914_c3_seq1	comp69914_c3	m.36652	Antiense	Complete	980	10.89	0	0.837
comp70646_c1_seq2	comp70646_c1	m.45790	Sense	Missing 3' End	631	10.85	0	0.552
comp69132_c0_seq2	comp69132_c0	m.30957	Sense	Missing 3' End	1784	10.22	0	0.721
comp70498_c0_seq1	comp70498_c0	m.43506	Sense	Complete	1096	10.06	1	0.728
comp64766_c1_seq1	comp64766_c1	m.18276	Antiense	Missing 3' End	416	10.03	0	0.528
comp43624_c0_seq1	comp43624_c0	m.7064	Antiense	Complete	240	9.8	0	0.754
comp69855_c0_seq2	comp69855_c0	m.35721	Sense	Complete	712	9.7	1	0.822
comp69904_c1_seq1	comp69904_c1	m.36574	Antiense	Complete	717	9.63	1	0.785
comp53084_c0_seq2	comp53084_c0	m.10088	Sense	Missing 3' End	1173	9.59	0	0.91
comp68393_c0_seq1	comp68393_c0	m.27083	Sense	Complete	491	9.57	0	0.699
comp53146_c1_seq1	comp53146_c1	m.10120	Antiense	Complete	133	9.37	0	0.525
comp69029_c0_seq2	comp69029_c0	m.30433	Sense	Complete	560	9.36	1	0.641
comp62051_c0_seq1	comp62051_c0	m.15337	Sense	Complete	159	9.27	1	0.711
comp72599_c0_seq1	comp72599_c0	m.59714	Sense	Complete	187	9.26	0	0.607
comp67931_c2_seq1	comp67931_c2	m.25372	Sense	Complete	568	8.96	0	0.871
comp69275_c1_seq1	comp69275_c1	m.31691	Sense	Complete	1720	8.7	0	0.895
comp67787_c1_seq1	comp67787_c1	m.24835	Antiense	Complete	402	8.31	0	0.856
comp69799_c0_seq1	comp69799_c0	m.35155	Sense	Complete	1307	8.18	0	0.769
comp63697_c2_seq1	comp63697_c2	m.17208	Antiense	Missing 3' End	168	7.79	0	0.859
comp60324_c0_seq1	comp60324_c0	m.14043	Sense	Complete	472	7.78	0	0.616
comp42502_c0_seq1	comp42502_c0	m.6865	Antiense	Missing 3' End	118	7.73	0	0.574
comp50143_c0_seq1	comp50143_c0	m.9054	Antiense	Complete	318	7.69	0	0.738
comp69051_c0_seq1	comp69051_c0	m.30518	Sense	Complete	507	7.69	0	0.832
comp67919_c0_seq1	comp67919_c0	m.25319	Sense	Complete	165	7.68	0	0.534
comp66336_c2_seq4	comp66336_c2	m.20923	Sense	Complete	663	7.61	0	0.645
comp65535_c0_seq1	comp65535_c0	m.19538	Sense	Complete	165	7.59	0	0.786
comp70637_c0_seq2	comp70637_c0	m.45718	Antiense	Complete	826	7.44	0	0.806
comp70484_c2_seq1	comp70484_c2	m.43384	Antiense	Complete	938	7.4	0	0.627
comp62183_c0_seq1	comp62183_c0	m.15438	Sense	Complete	459	7.37	0	0.845
comp69323_c1_seq1	comp69323_c1	m.32033	Antiense	Complete	925	7.31	0	0.767
comp70382_c0_seq3	comp70382_c0	m.42300	Sense	Complete	407	7.31	0	0.813
comp69375_c0_seq1	comp69375_c0	m.32296	Antiense	Missing 3' End	810	7.28	0	0.654
comp61711_c0_seq1	comp61711_c0	m.15085	Sense	Missing 3' End	100	7.28	1	0.662
comp61039_c0_seq1	comp61039_c0	m.14529	Sense	Missing 3' End	292	7.24	1	0.531
comp68757_c3_seq1	comp68757_c3	m.28767	Antiense	Complete	142	7.18	1	0.852
comp61010_c3_seq1	comp61010_c3	m.14512	Antiense	Complete	454	7.04	0	0.898
comp65284_c2_seq1	comp65284_c2	m.19109	Antiense	Complete	461	6.98	0	0.88
comp63794_c0_seq2	comp63794_c0	m.17308	Sense	Missing 3' End	691	6.96	0	0.874
comp68078_c0_seq1	comp68078_c0	m.25920	Sense	Complete	636	6.76	0	0.914
comp67364_c0_seq1	comp67364_c0	m.23487	Sense	Complete	562	6.54	0	0.836
comp66075_c1_seq3	comp66075_c1	m.20463	Sense	Complete	481	6.49	1	0.829
comp11729_c0_seq2	comp11729_c0	m.1282	Sense	Complete	261	6.47	1	0.877
comp70897_c1_seq2	comp70897_c1	m.48752	Antiense	Complete	1528	6.41	0	0.852
comp62415_c0_seq3	comp62415_c0	m.15648	Sense	Complete	500	6.41	1	0.684
comp68769_c1_seq1	comp68769_c1	m.28842	Sense	Complete	358	6.35	1	0.838
comp70264_c10_seq6	comp70264_c10	m.40598	Antiense	Missing 3' End	229	6.34	0	0.637
comp65849_c0_seq1	comp65849_c0	m.20063	Antiense	Complete	241	6.31	0	0.846
comp67204_c0_seq1	comp67204_c0	m.22843	Antiense	Complete	488	6.28	0	0.844
comp42494_c0_seq1	comp42494_c0	m.6862	Antiense	Complete	293	6.21	0	0.867
comp70905_c0_seq3	comp70905_c0	m.48917	Sense	Missing 3' End	920	6.16	0	0.648
comp64631_c0_seq1	comp64631_c0	m.18088	Sense	Complete	302	5.97	0	0.912
comp68846_c0_seq1	comp68846_c0	m.29333	Sense	Complete	205	5.97	0	0.899
comp65472_c0_seq1	comp65472_c0	m.19406	Antiense	Missing 3' End	731	5.89	0	0.9
comp42919_c0_seq1	comp42919_c0	m.6959	Sense	Missing 3' End	167	5.77	0	0.85
comp69736_c8_seq1	comp69736_c8	m.34652	Antiense	Missing 3' End	115	5.61	0	0.907
comp70386_c4_seq2	comp70386_c4	m.42324	Sense	Complete	537	5.61	0	0.748
comp57502_c1_seq1	comp57502_c1	m.12172	Antiense	Complete	241	5.59	0	0.839
comp52258_c0_seq1	comp52258_c0	m.9800	Antiense	Missing 3' End	130	5.5	0	0.869
comp70851_c11_seq1	comp70851_c11	m.48085	Antiense	Missing 3' End	110	5.49	0	0.564
comp67110_c0_seq1	comp67110_c0	m.22587	Antiense	Complete	602	5.46	0	0.908
comp70466_c6_seq3	comp70466_c6	m.43246	Antiense	Complete	470	5.45	0	0.872
comp68615_c0_seq3	comp68615_c0	m.28027	Sense	Complete	1029	5.21	0	0.89
comp70285_c7_seq5	comp70285_c7	m.40780	Antiense	Complete	719	5.17	0	0.568
comp70538_c9_seq1	comp70538_c9	m.43841	Sense	Missing 3' End	610	5.05	0	0.881
comp70757_c0_seq4	comp70757_c0	m.47016	Sense	Complete	543	4.94	0	0.744
comp70183_c8_seq1	comp70183_c8	m.39687	Antiense	Complete	137	4.84	1	0.844
comp61511_c1_seq1	comp61511_c1	m.14945	Antiense	Missing 3' End	133	4.8	0	0.842
comp60527_c0_seq1	comp60527_c0	m.14181	Antiense	Complete	452	4.69	0	0.707
comp62289_c0_seq1	comp62289_c0	m.15535	Antiense	Complete	105	4.68	1	0.8
comp69433_c0_seq1	comp69433_c0	m.32636	Antiense	Complete	435	4.66	0	0.81
comp68493_c1_seq1	comp68493_c1	m.27504	Antiense	Complete	110	4.63	0	0.701
comp52607_c0_seq2	comp52607_c0	m.9938	Sense	Complete	544	4.61	0	0.872
comp39220_c0_seq1	comp39220_c0	m.5838	Antiense	Complete	143	4.43	0	0.586
comp68654_c0_seq1	comp68654_c0	m.28252	Sense	Complete	457	4.31	0	0.769
comp71380_c2_seq3	comp71380_c2	m.56421	Sense	Complete	467	4.31	0	0.703
comp69529_c3_seq2	comp69529_c3	m.33328	Sense	Complete	349	4.24	0	0.635
comp60946_c1_seq1	comp60946_c1	m.14483	Sense	Complete	167	4.24	1	0.67
comp55844_c0_seq1	comp55844_c0	m.11250	Antiense	Complete	506	4.22	0	0.586
comp66173_c1_seq1	comp66173_c1	m.20642	Antiense	Complete	420	4.21	0	0.813
comp69502_c10_seq1	comp69502_c10	m.33115	Sense	Complete	374	4.19	0	0.811
comp15170_c0_seq1	comp15170_c0	m.2629	Antiense	Complete	311	4.14	0	0.9
comp63840_c0_seq2	comp63840_c0	m.17341	Sense	Complete	236	4.1	0	0.792
comp41360_c0_seq2	comp41360_c0	m.6466	Sense	Missing 3' End	401	4.07	0	0.812
comp68698_c0_seq1	comp68698_c0	m.28407	Antiense	Complete	1307	4.06	0	0.82
comp13874_c0_seq1	comp13874_c0	m.2306	Sense	Complete	430	4.04	0	0.68
comp64615_c0_seq1	comp64615_c0	m.18084	Sense	Missing 3' End	496	4.04	0	0.506
comp66625_c0_seq2	comp66625_c0	m.21519	Sense	Complete	436	4.04	0	0.925
comp69467_c3_seq1	comp69467_c3	m.32848	Sense	Missing 3' End	506	3.97	0	0.775
comp65091_c0_seq1	comp65091_c0	m.18825	Sense	Complete	778	3.93	0	0.671
comp62353_c0_seq2	comp62353_c0	m.15560	Antiense	Complete	424	3.71	0	0.895
comp59765_c0_seq1	comp59765_c0	m.13641	Antiense	Complete	467	3.7	0	0.787
comp66835_c0_seq1	comp66835_c0	m.22017	Sense	Complete	101	3.67	0	0.664
comp64967_c0_seq1	comp64967_c0	m.18625	Sense	Complete	294	3.66	0	0.793
comp70267_c4_seq2	comp70267_c4	m.40655	Sense	Complete	1130	3.66	1	0.56
comp71408_c0_seq1	comp71408_c0	m.56808	Antiense	Complete	346	3.65	0	0.816
comp30649_c0_seq1	comp30649_c0	m.4704	Sense	Complete	359	3.62	0	0.833
comp70576_c2_seq1	comp70576_c2	m.44888	Antiense	Missing 3' End	1086	3.57	0	0.724
comp71508_c0_seq3	comp71508_c0	m.58684	Sense	Missing 3' End	490	3.56	0	0.534
comp63680_c0_seq1	comp63680_c0	m.17190	Sense	Complete	481	3.48	0	0.883
comp69766_c0_seq2	comp69766_c0	m.34906	Sense	Complete	563	3.48	0	0.734
comp68243_c0_seq3	comp68243_c0	m.26550	Antiense	Missing 3' End	874	3.43	0	0.774
comp68137_c1_seq1	comp68137_c1	m.26127	Antiense	Complete	344	3.4	0	0.639
comp71217_c1_seq2	comp71217_c1	m.54320	Sense	Complete	355	3.37	0	0.675
comp55448_c0_seq2	comp55448_c0	m.11054	Sense	Complete	124	3.34	0	0.616
comp67774_c0_seq1	comp67774_c0	m.24792	Antiense	Complete	257	3.32	0	0.885
comp70285_c4_seq1	comp70285_c4	m.40776	Antiense	Complete	188	3.26	0	0.894
comp59340_c0_seq1	comp59340_c0	m.13341	Sense	Complete	385	3.25	1	0.719
comp63995_c1_seq1	comp63995_c1	m.17472	Sense	Complete	635	3.23	0	0.679
comp64421_c1_seq1	comp64421_c1	m.17904	Antiense	Complete	194	3.22	0	0.762
comp66831_c0_seq1	comp66831_c0	m.22012	Antiense	Complete	497	3.14	0	0.545
comp60061_c0_seq1	comp60061_c0	m.13816	Antiense	Complete	415	3.13	1	0.887
comp70556_c3_seq1	comp70556_c3	m.44185	Antiense	Complete	215	3.11	0	0.805
comp61814_c1_seq1	comp61814_c1	m.15172	Sense	Missing 3' End	267	3.09	0	0.796
comp63755_c0_seq1	comp63755_c0	m.17253	Antiense	Complete	192	3.08	0	0.6
comp65101_c0_seq1	comp65101_c0	m.18850	Sense	Complete	507	3.06	0	0.532
comp40173_c0_seq1	comp40173_c0	m.6120	Sense	Complete	306	3.03	0	0.863
comp36596_c0_seq1	comp36596_c0	m.5413	Antiense	Missing 3' End	302	3.02	0	0.773
comp58439_c0_seq1	comp58439_c0	m.12664	Antiense	Complete	863	2.99	1	0.796
comp70520_c3_seq1	comp70520_c3	m.43702	Antiense	Complete	237	2.96	1	0.637
comp70259_c1_seq1	comp70259_c1	m.40561	Antiense	Complete	327	2.87	0	0.873
comp70797_c4_seq1	comp70797_c4	m.47499	Antiense	Complete	355	2.87	0	0.562
comp71385_c0_seq4	comp71385_c0	m.56454	Antiense	Complete	128	2.84	0	0.742
comp67816_c0_seq2	comp67816_c0	m.24922	Sense	Complete	1494	2.84	1	0.794
comp69894_c2_seq1	comp69894_c2	m.36495	Antiense	Missing 3' End	444	2.83	0	0.551
comp71041_c5_seq1	comp71041_c5	m.51180	Sense	Complete	609	2.73	0	0.606
comp70654_c1_seq4	comp70654_c1	m.45950	Sense	Complete	210	2.72	0	0.57
comp40759_c0_seq1	comp40759_c0	m.6294	Sense	Complete	176	2.71	0	0.714
comp58640_c0_seq1	comp58640_c0	m.12784	Antiense	Complete	100	2.68	0	0.686
comp64064_c0_seq1	comp64064_c0	m.17550	Sense	Complete	503	2.68	0	0.851
comp69350_c0_seq1	comp69350_c0	m.32223	Antiense	Complete	328	2.65	0	0.721
comp65429_c1_seq1	comp65429_c1	m.19317	Sense	Complete	280	2.62	0	0.564
comp67474_c0_seq1	comp67474_c0	m.23853	Antiense	Complete	371	2.6	0	0.92
comp67717_c0_seq3	comp67717_c0	m.24629	Sense	Complete	846	2.6	0	0.844
comp69336_c1_seq1	comp69336_c1	m.32120	Sense	Missing 3' End	864	2.52	0	0.655
comp70979_c11_seq2	comp70979_c11	m.50235	Antiense	Complete	207	2.48	1	0.672
comp60154_c0_seq1	comp60154_c0	m.13929	Sense	Complete	193	2.44	1	0.764
comp35974_c0_seq1	comp35974_c0	m.5331	Sense	Complete	226	2.43	0	0.844
comp67743_c1_seq3	comp67743_c1	m.24719	Sense	Complete	1004	2.41	1	0.734
comp65635_c0_seq1	comp65635_c0	m.19690	Antiense	Complete	122	2.4	0	0.513
comp52733_c1_seq2	comp52733_c1	m.9986	Sense	Missing 3' End	215	2.39	0	0.545
comp67835_c0_seq1	comp67835_c0	m.24982	Sense	Complete	1574	2.37	0	0.796
comp59625_c0_seq1	comp59625_c0	m.13552	Sense	Complete	129	2.33	0	0.608
comp69143_c12_seq8	comp69143_c12	m.31001	Antiense	Complete	433	2.31	0	0.647
comp41062_c0_seq1	comp41062_c0	m.6380	Antiense	Complete	640	2.27	0	0.587
comp71066_c2_seq1	comp71066_c2	m.51716	Sense	Missing 3' End	101	2.27	0	0.621
comp66519_c0_seq1	comp66519_c0	m.21320	Antiense	Complete	1176	2.26	1	0.702
comp56569_c0_seq3	comp56569_c0	m.11636	Sense	Missing 3' End	110	2.25	0	0.548
comp67402_c0_seq1	comp67402_c0	m.23599	Antiense	Missing 3' End	180	2.25	0	0.884
comp40893_c0_seq1	comp40893_c0	m.6338	Sense	Complete	116	2.24	0	0.773
comp57145_c1_seq1	comp57145_c1	m.12003	Sense	Missing 3' End	246	2.24	0	0.513
comp71771_c0_seq1	comp71771_c0	m.59540	Sense	Complete	159	2.24	0	0.936
comp38610_c0_seq1	comp38610_c0	m.5719	Sense	Complete	283	2.24	1	0.86
comp69704_c2_seq10	comp69704_c2	m.34463	Sense	Complete	456	2.18	0	0.8
comp68433_c0_seq1	comp68433_c0	m.27231	Sense	Missing 3' End	725	2.17	1	0.887
comp65940_c0_seq1	comp65940_c0	m.20228	Antiense	Complete	613	2.15	1	0.633
comp36356_c1_seq1	comp36356_c1	m.5386	Antiense	Complete	346	2.12	1	0.74
comp63102_c0_seq4	comp63102_c0	m.16659	Sense	Missing 3' End	383	2.11	0	0.874
comp34192_c0_seq1	comp34192_c0	m.5067	Sense	Missing 3' End	398	2.1	0	0.78
comp69947_c0_seq1	comp69947_c0	m.36957	Antiense	Complete	810	2.08	1	0.525
comp40744_c0_seq1	comp40744_c0	m.6291	Sense	Complete	584	2.07	0	0.925
comp43215_c0_seq1	comp43215_c0	m.6995	Antiense	Complete	104	2.07	0	0.507
comp64439_c1_seq1	comp64439_c1	m.17927	Sense	Complete	446	2.07	0	0.798
comp71077_c6_seq8	comp71077_c6	m.51841	Antiense	Complete	619	2.05	0	0.897
comp38578_c0_seq3	comp38578_c0	m.5707	Sense	Complete	202	2.04	0	0.781
comp25231_c0_seq1	comp25231_c0	m.3858	Sense	Complete	354	2.02	1	0.777
comp65772_c1_seq1	comp65772_c1	m.19950	Sense	Complete	579	2.02	1	0.859
comp56078_c0_seq1	comp56078_c0	m.11356	Sense	Complete	277	2.01	0	0.761
comp41130_c0_seq1	comp41130_c0	m.6397	Antiense	Complete	439	2	0	0.775
comp75560_c0_seq1	comp75560_c0	m.60042	Sense	Complete	118	1.99	1	0.723
comp63376_c0_seq1	comp63376_c0	m.16955	Sense	Complete	133	1.98	0	0.539
comp75067_c0_seq1	comp75067_c0	m.59967	Sense	Complete	468	1.98	0	0.84
comp68897_c3_seq2	comp68897_c3	m.29588	Antiense	Complete	236	1.96	1	0.887
comp25831_c0_seq1	comp25831_c0	m.3943	Sense	Complete	255	1.95	0	0.673
comp71478_c0_seq31	comp71478_c0	m.58253	Antiense	Complete	552	1.93	0	0.754
comp67428_c1_seq2	comp67428_c1	m.23722	Sense	Complete	136	1.92	0	0.856
comp75807_c0_seq1	comp75807_c0	m.60066	Sense	Complete	102	1.92	0	0.885
comp62581_c1_seq1	comp62581_c1	m.15906	Sense	Complete	333	1.91	1	0.668
comp49701_c0_seq1	comp49701_c0	m.8907	Antiense	Complete	143	1.9	0	0.683
comp60869_c0_seq1	comp60869_c0	m.14396	Antiense	Missing 3' End	125	1.89	0	0.745
comp70159_c2_seq2	comp70159_c2	m.39537	Sense	Missing 3' End	1335	1.89	1	0.855
comp64980_c1_seq3	comp64980_c1	m.18647	Sense	Complete	216	1.88	0	0.814
comp65342_c1_seq1	comp65342_c1	m.19196	Antiense	Complete	718	1.88	0	0.857
comp65684_c1_seq1	comp65684_c1	m.19783	Sense	Complete	119	1.88	1	0.91
comp42880_c1_seq1	comp42880_c1	m.6954	Antiense	Complete	171	1.87	1	0.726
comp73620_c0_seq1	comp73620_c0	m.59793	Sense	Complete	157	1.86	1	0.837
comp23413_c0_seq1	comp23413_c0	m.3636	Sense	Complete	243	1.84	1	0.898
comp55677_c0_seq1	comp55677_c0	m.11170	Antiense	Missing 3' End	343	1.79	0	0.822
comp71338_c1_seq7	comp71338_c1	m.55796	Antiense	Complete	387	1.79	0	0.767
comp76818_c0_seq1	comp76818_c0	m.60215	Antiense	Complete	311	1.79	0	0.733
comp56219_c0_seq2	comp56219_c0	m.11435	Sense	Missing 3' End	286	1.78	0	0.836
comp70419_c5_seq6	comp70419_c5	m.42571	Antiense	Missing 3' End	1600	1.78	0	0.851
comp71333_c6_seq1	comp71333_c6	m.55723	Sense	Complete	107	1.77	0	0.504
comp57661_c0_seq1	comp57661_c0	m.12256	Sense	Complete	323	1.75	0	0.754
comp65520_c0_seq12	comp65520_c0	m.19527	Antiense	Complete	140	1.75	0	0.769
comp64889_c0_seq1	comp64889_c0	m.18505	Sense	Complete	488	1.75	1	0.731
comp70946_c9_seq3	comp70946_c9	m.49521	Sense	Complete	625	1.73	0	0.745
comp69211_c1_seq1	comp69211_c1	m.31425	Antiense	Complete	532	1.72	0	0.821
comp56989_c0_seq1	comp56989_c0	m.11893	Antiense	Missing 3' End	605	1.71	0	0.686
comp67274_c2_seq2	comp67274_c2	m.23115	Sense	Missing 3' End	110	1.7	0	0.517
comp65537_c1_seq14	comp65537_c1	m.19549	Sense	Complete	460	1.68	0	0.89
comp39915_c0_seq1	comp39915_c0	m.6030	Sense	Complete	238	1.67	0	0.877
comp66247_c0_seq1	comp66247_c0	m.20776	Antiense	Complete	365	1.67	0	0.81
comp67618_c0_seq1	comp67618_c0	m.24333	Antiense	Missing 3' End	207	1.67	0	0.801
comp45541_c0_seq2	comp45541_c0	m.7578	Sense	Complete	454	1.66	0	0.545
comp57009_c1_seq1	comp57009_c1	m.11915	Antiense	Complete	450	1.66	1	0.788
comp56863_c0_seq1	comp56863_c0	m.11795	Sense	Missing 3' End	397	1.65	1	0.802
comp25438_c1_seq1	comp25438_c1	m.3894	Sense	Complete	341	1.64	0	0.728
comp67031_c0_seq5	comp67031_c0	m.22429	Sense	Missing 3' End	158	1.64	0	0.913
comp70781_c1_seq2	comp70781_c1	m.47258	Antiense	Missing 3' End	3384	1.63	0	0.907
comp70274_c1_seq1	comp70274_c1	m.40709	Antiense	Missing 3' End	636	1.61	1	0.906
comp56845_c0_seq2	comp56845_c0	m.11790	Sense	Complete	405	1.6	0	0.867
comp56580_c0_seq1	comp56580_c0	m.11646	Antiense	Missing 3' End	701	1.59	0	0.529
comp76039_c0_seq1	comp76039_c0	m.60102	Sense	Complete	431	1.59	1	0.699
comp57849_c0_seq1	comp57849_c0	m.12382	Antiense	Complete	365	1.56	0	0.796
comp69197_c0_seq2	comp69197_c0	m.31374	Antiense	Missing 3' End	423	1.56	0	0.867
comp70543_c0_seq10	comp70543_c0	m.43871	Antiense	Complete	328	1.56	0	0.538
comp66985_c0_seq2	comp66985_c0	m.22327	Sense	Complete	1455	1.56	1	0.858
comp59180_c1_seq1	comp59180_c1	m.13187	Sense	Complete	106	1.55	0	0.78
comp70482_c0_seq1	comp70482_c0	m.43372	Antiense	Missing 3' End	545	1.55	0	0.822
comp50816_c1_seq1	comp50816_c1	m.9272	Antiense	Missing 3' End	259	1.54	0	0.723
comp69050_c8_seq4	comp69050_c8	m.30517	Antiense	Complete	256	1.54	1	0.812
comp48228_c0_seq1	comp48228_c0	m.8483	Antiense	Complete	533	1.53	0	0.83
comp75396_c0_seq1	comp75396_c0	m.60023	Antiense	Missing 3' End	242	1.53	0	0.792
comp68275_c0_seq2	comp68275_c0	m.26698	Antiense	Complete	1319	1.51	0	0.849
comp35441_c0_seq1	comp35441_c0	m.5240	Sense	Complete	798	1.5	0	0.944
comp56252_c2_seq1	comp56252_c2	m.11455	Antiense	Missing 3' End	170	1.49	0	0.723
comp64927_c1_seq1	comp64927_c1	m.18556	Sense	Complete	101	1.48	0	0.775
comp67234_c2_seq3	comp67234_c2	m.22918	Antiense	Complete	510	1.48	1	0.813
comp67029_c0_seq1	comp67029_c0	m.22427	Antiense	Missing 3' End	239	1.47	1	0.847
comp77175_c0_seq1	comp77175_c0	m.60265	Sense	Missing 3' End	257	1.46	1	0.878
comp51635_c0_seq1	comp51635_c0	m.9536	Antiense	Complete	243	1.41	0	0.784
comp65895_c1_seq1	comp65895_c1	m.20133	Sense	Complete	532	1.41	0	0.629
comp69808_c2_seq1	comp69808_c2	m.35228	Sense	Complete	143	1.4	0	0.88
comp71406_c0_seq2	comp71406_c0	m.56777	Sense	Complete	318	1.4	1	0.746
comp62244_c0_seq3	comp62244_c0	m.15492	Antiense	Complete	641	1.38	0	0.906
comp65899_c0_seq4	comp65899_c0	m.20144	Sense	Complete	289	1.36	0	0.693
comp75690_c0_seq1	comp75690_c0	m.60051	Sense	Complete	286	1.36	0	0.8
comp77756_c0_seq1	comp77756_c0	m.60357	Antiense	Missing 3' End	120	1.36	1	0.773
comp55052_c0_seq1	comp55052_c0	m.10832	Sense	Complete	133	1.32	0	0.689
comp70471_c5_seq1	comp70471_c5	m.43265	Sense	Complete	454	1.31	0	0.713
comp54924_c0_seq1	comp54924_c0	m.10772	Sense	Missing 3' End	280	1.28	1	0.532
comp78951_c0_seq1	comp78951_c0	m.60545	Antiense	Complete	164	1.26	0	0.86
comp62808_c0_seq4	comp62808_c0	m.16266	Sense	Complete	504	1.25	0	0.874
comp65069_c1_seq1	comp65069_c1	m.18798	Antiense	Missing 3' End	379	1.25	0	0.708
comp27892_c0_seq1	comp27892_c0	m.4269	Sense	Complete	271	1.22	0	0.716
comp64523_c0_seq1	comp64523_c0	m.18017	Sense	Missing 3' End	128	1.22	0	0.62
comp28128_c0_seq1	comp28128_c0	m.4312	Sense	Missing 3' End	440	1.21	0	0.611
comp36710_c0_seq1	comp36710_c0	m.5427	Antiense	Complete	222	1.2	0	0.767
comp54933_c0_seq1	comp54933_c0	m.10777	Sense	Complete	509	1.2	0	0.848
comp60075_c0_seq4	comp60075_c0	m.13835	Sense	Missing 3' End	371	1.18	0	0.896
comp60084_c0_seq3	comp60084_c0	m.13855	Antiense	Missing 3' End	325	1.18	0	0.768
comp23946_c0_seq1	comp23946_c0	m.3693	Antiense	Complete	389	1.18	1	0.778
comp57456_c0_seq2	comp57456_c0	m.12155	Sense	Missing 3' End	666	1.17	1	0.841
comp60237_c1_seq1	comp60237_c1	m.13966	Sense	Missing 3' End	327	1.16	0	0.721
comp61171_c0_seq1	comp61171_c0	m.14635	Antiense	Complete	102	1.16	0	0.513
comp45745_c0_seq1	comp45745_c0	m.7639	Antiense	Missing 3' End	242	1.15	0	0.83
comp2307_c0_seq1	comp2307_c0	m.3580	Sense	Missing 3' End	211	1.13	0	0.696
comp60821_c0_seq1	comp60821_c0	m.14367	Antiense	Missing 3' End	455	1.13	1	0.626
comp28478_c0_seq2	comp28478_c0	m.4374	Sense	Complete	100	1.11	0	0.702
comp69360_c0_seq1	comp69360_c0	m.32257	Antiense	Complete	222	1.11	0	0.85
comp64004_c1_seq1	comp64004_c1	m.17496	Sense	Complete	712	1.1	0	0.659
comp65184_c2_seq2	comp65184_c2	m.18965	Antiense	Complete	100	1.1	0	0.554
comp78847_c0_seq1	comp78847_c0	m.60524	Sense	Complete	489	1.1	1	0.7
comp47090_c1_seq1	comp47090_c1	m.8062	Antiense	Missing 3' End	103	1.08	0	0.799
comp51513_c0_seq1	comp51513_c0	m.9472	Antiense	Missing 3' End	825	1.08	0	0.882
comp56483_c0_seq1	comp56483_c0	m.11585	Sense	Complete	475	1.08	0	0.732
comp82731_c0_seq1	comp82731_c0	m.61191	Antiense	Missing 3' End	226	1.08	0	0.889
comp70222_c3_seq3	comp70222_c3	m.40001	Sense	Missing 3' End	363	1.08	1	0.832
comp63776_c0_seq1	comp63776_c0	m.17288	Sense	Complete	498	1.07	0	0.813
comp71061_c1_seq2	comp71061_c1	m.51577	Sense	Missing 3' End	1204	1.07	0	0.72
comp82723_c0_seq1	comp82723_c0	m.61189	Antiense	Complete	503	1.07	0	0.929
comp30072_c0_seq1	comp30072_c0	m.4596	Antiense	Complete	132	1.07	1	0.849
comp65096_c0_seq2	comp65096_c0	m.18839	Antiense	Complete	255	1.06	0	0.635
comp46574_c0_seq1	comp46574_c0	m.7890	Sense	Complete	667	1.06	1	0.91
comp63771_c1_seq1	comp63771_c1	m.17285	Sense	Missing 3' End	290	1.05	1	0.591
comp66090_c0_seq1	comp66090_c0	m.20500	Sense	Missing 3' End	197	1.03	0	0.859
comp28090_c0_seq1	comp28090_c0	m.4305	Antiense	Missing 3' End	395	1.03	1	0.768
comp78577_c0_seq1	comp78577_c0	m.60491	Antiense	Complete	595	1.03	1	0.616
comp45313_c1_seq1	comp45313_c1	m.7514	Sense	Missing 3' End	115	1	0	0.836
comp7755_c0_seq1	comp7755_c0	m.60304	Antiense	Missing 3' End	111	1	0	0.748
comp17168_c0_seq1	comp17168_c0	m.2786	Sense	Complete	99	0.99	0	0.616
comp77528_c0_seq1	comp77528_c0	m.60301	Antiense	Complete	138	0.99	0	0.842
comp71012_c4_seq2	comp71012_c4	m.50505	Sense	Complete	576	0.98	0	0.837
comp80812_c0_seq1	comp80812_c0	m.60864	Sense	Missing 3' End	138	0.98	0	0.839
comp77637_c0_seq1	comp77637_c0	m.60323	Sense	Missing 3' End	122	0.97	0	0.553
comp68837_c2_seq2	comp68837_c2	m.29300	Sense	Complete	129	0.96	0	0.685
comp8659_c1_seq1	comp8659_c1	m.61811	Sense	Missing 3' End	285	0.95	0	0.845
comp88081_c0_seq1	comp88081_c0	m.62034	Antiense	Missing 3' End	110	0.95	0	0.546
comp46761_c0_seq1	comp46761_c0	m.7954	Antiense	Missing 3' End	249	0.95	1	0.86
comp61921_c0_seq1	comp61921_c0	m.15242	Sense	Complete	421	0.94	0	0.853
comp23199_c0_seq1	comp23199_c0	m.3602	Sense	Missing 3' End	108	0.93	0	0.742
comp82685_c0_seq1	comp82685_c0	m.61180	Antiense	Missing 3' End	232	0.93	0	0.681
comp80429_c0_seq1	comp80429_c0	m.60823	Sense	Missing 3' End	149	0.93	1	0.765
comp66622_c1_seq1	comp66622_c1	m.21511	Sense	Complete	218	0.92	0	0.791
comp70108_c19_seq1	comp70108_c19	m.38669	Sense	Missing 3' End	187	0.92	0	0.726
comp87649_c0_seq1	comp87649_c0	m.61973	Sense	Missing 3' End	130	0.92	0	0.743
comp70423_c0_seq7	comp70423_c0	m.42662	Antiense	Complete	946	0.91	1	0.907
comp39743_c0_seq2	comp39743_c0	m.5971	Antiense	Complete	157	0.89	1	0.808
comp24501_c0_seq1	comp24501_c0	m.3765	Sense	Complete	587	0.88	0	0.854
comp64876_c0_seq3	comp64876_c0	m.18448	Sense	Complete	611	0.88	0	0.742
comp82577_c0_seq1	comp82577_c0	m.61158	Sense	Complete	186	0.88	0	0.86
comp85969_c0_seq1	comp85969_c0	m.61714	Sense	Missing 3' End	126	0.88	0	0.627
comp64357_c0_seq1	comp64357_c0	m.17872	Sense	Missing 3' End	191	0.88	1	0.781
comp86386_c0_seq1	comp86386_c0	m.61775	Antiense	Missing 3' End	223	0.88	1	0.507
comp36635_c0_seq1	comp36635_c0	m.5422	Antiense	Missing 3' End	269	0.87	0	0.734
comp51796_c0_seq1	comp51796_c0	m.9599	Sense	Complete	148	0.87	0	0.882
comp16315_c0_seq1	comp16315_c0	m.2720	Antiense	Missing 3' End	112	0.87	1	0.907
comp49476_c0_seq1	comp49476_c0	m.8850	Antiense	Complete	296	0.87	1	0.774
comp70395_c1_seq1	comp70395_c1	m.42400	Sense	Missing 3' End	244	0.86	0	0.628
comp71216_c2_seq3	comp71216_c2	m.54318	Sense	Missing 3' End	161	0.86	0	0.649
comp81687_c0_seq1	comp81687_c0	m.61022	Antiense	Complete	168	0.86	1	0.912
comp44104_c0_seq1	comp44104_c0	m.7144	Antiense	Missing 3' End	150	0.85	0	0.692
comp24263_c0_seq1	comp24263_c0	m.3746	Sense	Complete	103	0.82	0	0.544
comp49918_c2_seq1	comp49918_c2	m.8985	Antiense	Missing 3' End	136	0.82	1	0.657
comp88717_c0_seq1	comp88717_c0	m.62115	Sense	Missing 3' End	121	0.82	1	0.792
comp47507_c0_seq1	comp47507_c0	m.8223	Antiense	Complete	129	0.81	0	0.772
comp30263_c0_seq1	comp30263_c0	m.4627	Sense	Complete	187	0.8	0	0.766
comp68066_c2_seq3	comp68066_c2	m.25876	Antiense	Complete	580	0.8	0	0.615
comp84182_c0_seq1	comp84182_c0	m.61441	Sense	Missing 3' End	186	0.8	0	0.785
comp86907_c0_seq1	comp86907_c0	m.61867	Antiense	Complete	101	0.8	0	0.716
comp67988_c0_seq5	comp67988_c0	m.25565	Sense	Complete	701	0.78	0	0.819
comp83130_c0_seq1	comp83130_c0	m.61264	Antiense	Complete	442	0.78	0	0.609
comp86443_c0_seq1	comp86443_c0	m.61784	Sense	Complete	195	0.78	0	0.936
comp80575_c0_seq1	comp80575_c0	m.60846	Sense	Missing 3' End	187	0.78	1	0.693
comp80285_c0_seq1	comp80285_c0	m.60782	Antiense	Missing 3' End	388	0.77	0	0.623
comp70115_c2_seq1	comp70115_c2	m.38758	Antiense	Complete	1043	0.77	1	0.816
comp47616_c0_seq1	comp47616_c0	m.8264	Antiense	Complete	231	0.76	0	0.682
comp50520_c0_seq1	comp50520_c0	m.9174	Sense	Complete	106	0.75	1	0.586
comp47072_c1_seq1	comp47072_c1	m.8051	Sense	Missing 3' End	138	0.71	0	0.736
comp87036_c0_seq1	comp87036_c0	m.61893	Sense	Missing 3' End	107	0.71	0	0.718
comp99801_c0_seq1	comp99801_c0	m.63416	Antiense	Missing 3' End	133	0.71	0	0.668
comp45580_c0_seq1	comp45580_c0	m.7595	Sense	Missing 3' End	170	0.7	0	0.883
comp66575_c0_seq3	comp66575_c0	m.21426	Sense	Complete	460	0.7	0	0.892
comp39425_c0_seq1	comp39425_c0	m.5866	Sense	Complete	192	0.69	0	0.868
comp63347_c0_seq2	comp63347_c0	m.16919	Antiense	Complete	726	0.69	0	0.59
comp67829_c0_seq2	comp67829_c0	m.24952	Sense	Complete	1482	0.69	1	0.802
comp768_c0_seq1	comp768_c0	m.60212	Sense	Missing 3' End	276	0.68	0	0.722
comp83218_c0_seq1	comp83218_c0	m.61281	Sense	Missing 3' End	208	0.67	0	0.776
comp87382_c0_seq1	comp87382_c0	m.61939	Sense	Complete	147	0.66	0	0.891
comp58699_c0_seq2	comp58699_c0	m.12818	Sense	Missing 3' End	152	0.64	0	0.718
comp66447_c2_seq1	comp66447_c2	m.21163	Sense	Complete	107	0.63	0	0.595
comp1613_c0_seq1	comp1613_c0	m.2707	Sense	Missing 3' End	103	0.6	0	0.761
comp62515_c0_seq1	comp62515_c0	m.15789	Sense	Missing 3' End	102	0.6	0	0.947
comp87978_c0_seq1	comp87978_c0	m.62017	Sense	Missing 3' End	136	0.6	1	0.564
comp62846_c1_seq1	comp62846_c1	m.16345	Sense	Missing 3' End	578	0.59	0	0.845
comp68809_c0_seq5	comp68809_c0	m.29111	Sense	Missing 3' End	357	0.56	0	0.671
comp86227_c0_seq1	comp86227_c0	m.61745	Antiense	Missing 3' End	102	0.56	0	0.74
comp7352_c0_seq1	comp7352_c0	m.59780	Antiense	Missing 3' End	106	0.55	1	0.829
comp100433_c0_seq1	comp100433_c0	m.46	Sense	Missing 3' End	108	0.53	1	0.745
comp110698_c0_seq1	comp110698_c0	m.874	Antiense	Missing 3' End	99	0.52	0	0.653
comp95425_c0_seq1	comp95425_c0	m.62913	Sense	Missing 3' End	188	0.52	1	0.826
comp9970_c0_seq1	comp9970_c0	m.63405	Antiense	Missing 3' End	216	0.49	0	0.793
comp107190_c0_seq1	comp107190_c0	m.636	Antiense	Missing 3' End	108	0.48	0	0.634
comp92302_c0_seq1	comp92302_c0	m.62544	Antiense	Complete	106	0.48	0	0.562
comp109562_c0_seq1	comp109562_c0	m.806	Antiense	Missing 3' End	100	0.48	1	0.584
comp93205_c0_seq1	comp93205_c0	m.62661	Antiense	Missing 3' End	135	0.47	0	0.653
comp48174_c0_seq1	comp48174_c0	m.8469	Antiense	Missing 3' End	111	0.46	0	0.852
comp112929_c0_seq1	comp112929_c0	m.1014	Antiense	Missing 3' End	141	0.45	0	0.875
comp101626_c0_seq1	comp101626_c0	m.137	Sense	Missing 3' End	131	0.43	0	0.769
comp251_c1_seq1	comp251_c1	m.3843	Antiense	Missing 3' End	109	0.43	0	0.789
comp106357_c0_seq1	comp106357_c0	m.567	Sense	Missing 3' End	122	0.43	1	0.859
comp105654_c0_seq1	comp105654_c0	m.518	Sense	Missing 3' End	193	0.41	0	0.873
comp134136_c0_seq1	comp134136_c0	m.2155	Sense	Missing 3' End	147	0.41	0	0.828
comp121628_c0_seq1	comp121628_c0	m.1580	Sense	Missing 3' End	105	0.38	1	0.824
comp58140_c0_seq2	comp58140_c0	m.12536	Sense	Complete	323	0.34	0	0.734
comp71245_c0_seq2	comp71245_c0	m.54648	Sense	Complete	135	0.32	1	0.857
comp144164_c0_seq1	comp144164_c0	m.2461	Sense	Missing 3' End	101	0.3	0	0.538
comp49269_c0_seq1	comp49269_c0	m.8779	Sense	Missing 3' End	181	0.27	0	0.755
comp62842_c0_seq3	comp62842_c0	m.16334	Antiense	Complete	598	0.27	0	0.637
comp65950_c0_seq1	comp65950_c0	m.20239	Sense	Complete	111	0.22	0	0.756
comp71367_c2_seq1	comp71367_c2	m.56120	Antiense	Missing 3' End	346	0.18	0	0.752
comp69302_c0_seq1	comp69302_c0	m.31872	Antiense	Complete	119	0.07	0	0.513
comp70651_c0_seq1	comp70651_c0	m.45819	Sense	Complete	702	0.06	0	0.776
comp67661_c2_seq1	comp67661_c2	m.24423	Antiense	Complete	215	0	0	0.665
comp70926_c0_seq1	comp70926_c0	m.49135	Antiense	Complete	321	0	0	0.751
comp71076_c9_seq14	comp71076_c9	m.51814	Sense	Complete	294	0	0	0.876
comp71182_c5_seq23	comp71182_c5	m.53799	Sense	Complete	547	0	0	0.788
comp71230_c4_seq1	comp71230_c4	m.54443	Sense	Complete	221	0	0	0.824
comp71055_c2_seq5	comp71055_c2	m.51477	Antiense	Complete	507	0	1	0.809
comp71427_c5_seq1	comp71427_c5	m.57250	Sense	Complete	248	0	1	0.594
